# Supplementary material for: Disruption of Higher Order DNA Structures in Friedreich’s Ataxia (GAA)n Repeats by PNA or LNA Targeting
Source: PLoS One. 2016 Nov 15;11(11):e0165788. doi: 10.1371/journal.pone.0165788 (PMC5112992; doi:10.1371/journal.pone.0165788)
Supplement: S1 Dataset — File contains all the data analysis regarding the BQQ-OP cleavage experiments in the presence or absence of or PNA or LNA oligomers. (XLSX) [file pone.0165788.s001.xlsx]

## Sheet: PNA BQQ_OP
RAW DATA % Cleavage						Ordinary one-way ANOVA multicomparison test
CTT-DNA	GAA-DNA	CTT-PNA	pMP179			Table Analyzed	PNA BQQ-OP
57	45	48	32
43	37	52	35			ANOVA summary
58	42	51	39			F	7.513
						P value	0.0103
						P value summary	*
						Are differences among means statistically significant? (P < 0.05)	Yes
						R square	0.738
						Brown-Forsythe test
						F (DFn, DFd)	0,3904 (3, 8)
						P value	0.7633
						P value summary	ns
						Significantly different standard deviations? (P < 0.05)	No
						Bartlett's test
						Bartlett's statistic (corrected)
						P value
						P value summary
						Significantly different standard deviations? (P < 0.05)
						ANOVA table	SS	DF	MS	F (DFn, DFd)	P value
						Treatment (between columns)	582.3	3	194.1	F (3, 8) = 7,513	P = 0,0103
						Residual (within columns)	206.7	8	25.83
						Total	788.9	11
						Data summary
						Number of treatments (columns)	4
						Number of values (total)	12
						Number of families	1
						Number of comparisons per family	3
						Alpha	0.05
						Uncorrected Fisher's LSD	Mean Diff,	95% CI of diff,	Significant?	Summary	Individual P Value
						pMP179 vs. CTT-DNA	-17.33	-26,90 to -7,763	Yes	**	0.0031
						pMP179 vs. GAA-DNA	-6	-15,57 to 3,570	No	ns	0.1862
						pMP179 vs. CTT-PNA	-15	-24,57 to -5,430	Yes	**	0.0068
						Test details	Mean 1	Mean 2	Mean Diff,	SE of diff,	n1	n2	t	DF
						pMP179 vs. CTT-DNA	35.33	52.67	-17.33	4.15	3	3	4.177	8
						pMP179 vs. GAA-DNA	35.33	41.33	-6	4.15	3	3	1.446	8
						pMP179 vs. CTT-PNA	35.33	50.33	-15	4.15	3	3	3.614	8

## Sheet: LNA BQQ_OP
RAW DATA % Cleavage										Ordinary one-way ANOVA multicomparison test
GAA-LNA-PS 1	GAA-LNA-PS 2	GAA-LNA-PS 3	ER-LNA-PS	CTT-DNA	GAA-DNA	CTT-LNA-PS	pMP179			Table Analyzed	LNA BQQ-OP
8.061	0	0	25.1512	55.3482	37.9459	34.8192	35.125
10.8831	3.99693	6.14173	27.0833	49.4562	45.1883	32.636	42.9203			ANOVA summary
12.8035	3.66197	2.4581		41.0065	37.75		30.2905			F	50.71
6.15563	2.10608	2.33838		40.8955	35.6244		24.0464			P value	< 0,0001
										P value summary	****
										Are differences among means statistically significant? (P < 0.05)	Yes
										R square	0.9467
										Brown-Forsythe test
										F (DFn, DFd)	2,252 (7, 20)
										P value	0.0731
										P value summary	ns
										Significantly different standard deviations? (P < 0.05)	No
										Bartlett's test
										Bartlett's statistic (corrected)
										P value
										P value summary
										Significantly different standard deviations? (P < 0.05)
										ANOVA table	SS	DF	MS	F (DFn, DFd)	P value
										Treatment (between columns)	8001	7	1143	F (7, 20) = 50,71	P < 0,0001
										Residual (within columns)	450.8	20	22.54
										Total	8452	27
										Data summary
										Number of treatments (columns)	8
										Number of values (total)	28
										Number of families	1
										Number of comparisons per family	7
										Alpha	0.05
										Uncorrected Fisher's LSD	Mean Diff,	95% CI of diff,	Significant?	Summary	Individual P Value
										pMP179 vs. GAA-LNA-PS 1	23.62	16,62 to 30,62	Yes	****	< 0,0001
										pMP179 vs. GAA-LNA-PS 2	30.65	23,65 to 37,66	Yes	****	< 0,0001
										pMP179 vs. GAA-LNA-PS 3	30.36	23,36 to 37,36	Yes	****	< 0,0001
										pMP179 vs. ER-LNA-PS	6.978	-1,598 to 15,56	No	ns	0.1052
										pMP179 vs. CTT-DNA	-13.58	-20,58 to -6,578	Yes	***	0.0006
										pMP179 vs. GAA-DNA	-6.032	-13,03 to 0,9714	No	ns	0.0875
										pMP179 vs. CTT-LNA-PS	-0.632	-9,209 to 7,945	No	ns	0.8794
										Test details	Mean 1	Mean 2	Mean Diff,	SE of diff,	n1	n2	t	DF
										pMP179 vs. GAA-LNA-PS 1	33.1	9.476	23.62	3.357	4	4	7.036	20
										pMP179 vs. GAA-LNA-PS 2	33.1	2.441	30.65	3.357	4	4	9.131	20
										pMP179 vs. GAA-LNA-PS 3	33.1	2.735	30.36	3.357	4	4	9.044	20
										pMP179 vs. ER-LNA-PS	33.1	26.12	6.978	4.112	4	2	1.697	20
										pMP179 vs. CTT-DNA	33.1	46.68	-13.58	3.357	4	4	4.045	20
										pMP179 vs. GAA-DNA	33.1	39.13	-6.032	3.357	4	4	1.797	20
										pMP179 vs. CTT-LNA-PS	33.1	33.73	-0.632	4.112	4	2	0.1537	20
