# Supplementary material for: Disruption of Higher Order DNA Structures in Friedreich’s Ataxia (GAA)n Repeats by PNA or LNA Targeting
Source: PLoS One. 2016 Nov 15;11(11):e0165788. doi: 10.1371/journal.pone.0165788 (PMC5112992; doi:10.1371/journal.pone.0165788)
Supplement: S2 Dataset — File contains all the data analysis regarding the AFM experiments with pMP179 or pSPL3 in the presence or absence of LNA oligomers. (XLSX) [file pone.0165788.s002.xlsx]

## Sheet: pMP179
RAW DATA (area measurements)						Ordinary one-way ANOVA multicomparison test
pMP179	pMP179+SCR-LNA	pMP179+CTT-LNA	pMP179+GAA-LNA			Table Analyzed	pMP179
0.04	0.042	0.064	0.023
0.043	0.027	0.031	0.07			ANOVA summary
0.042	0.047	0.028	0.03			F	14.77
0.016	0.039	0.046	0.45			P value	< 0,0001
0.039	0.038	0.056	0.05			P value summary	****
0.118	0.024	0.26	0.049			Are differences among means statistically significant? (P < 0.05)	Yes
0.034	0.063	0.047	0.092			R square	0.05428
0.072	0.038	0.027	0.022
0.051	0.041	0.062	0.064			Brown-Forsythe test
0.037	0.074	0.058	0.065			F (DFn, DFd)	5,703 (3, 772)
0.02	0.033	0.046	0.04			P value	0.0007
0.035	0.021	0.049	0.06			P value summary	***
0.035	0.101	0.045	0.071			Significantly different standard deviations? (P < 0.05)	Yes
0.029	0.03	0.089	0.044
0.041	0.028	0.059	0.039			Bartlett's test
0.047	0.04	0.031	0.491			Bartlett's statistic (corrected)	278.5
0.042	0.029	0.146667	0.128			P value	< 0,0001
0.037	0.041	0.0733	0.065			P value summary	****
0.041	0.032	0.039	0.074			Significantly different standard deviations? (P < 0.05)	Yes
0.075	0.09	0.041	0.044
0.0605	0.032	0.024	0.096			ANOVA table	SS	DF	MS	F (DFn, DFd)	P value
0.0605	0.078	0.091	0.045			Treatment (between columns)	0.08823	3	0.02941	F (3, 772) = 14,77	P < 0,0001
0.044	0.029	0.041	0.07			Residual (within columns)	1.537	772	0.001991
0.045	0.033	0.052	0.105			Total	1.625	775
0.051	0.04	0.039	0.05
0.089	0.076	0.024	0.08			Data summary
0.024	0.035	0.05	0.044			Number of treatments (columns)	4
0.115	0.067	0.068	0.036			Number of values (total)	776
0.081	0.038	0.047	0.039
0.037	0.037	0.072	0.111
0.049	0.095	0.049	0.054			Number of families	1
0.087	0.019	0.047	0.068			Number of comparisons per family	3
0.029	0.035	0.047	0.048			Alpha	0.05
0.079	0.025	0.048	0.049
0.042	0.03	0.037	0.041			Uncorrected Fisher's LSD	Mean Diff,	95% CI of diff,	Significant?	Summary	Individual P Value
0.046	0.021	0.048	0.061
0.083	0.028	0.117	0.054			pMP179 vs. pMP179+SCR-LNA	0.003441	-0,004687 to 0,01157	No	ns	0.4062
0.046	0.031	0.034	0.181			pMP179 vs. pMP179+CTT-LNA	-0.005483	-0,01758 to 0,006617	No	ns	0.374
0.034	0.059	0.045	0.059			pMP179 vs. pMP179+GAA-LNA	-0.02274	-0,03049 to -0,01498	Yes	****	< 0,0001
0.022	0.045	0.039	0.046
0.031	0.038	0.292	0.068
0.0345	0.072	0.013	0.079			Test details	Mean 1	Mean 2	Mean Diff,	SE of diff,	n1	n2	t	DF
0.0345	0.053	0.037	0.111
0.045	0.072	0.013	0.218			pMP179 vs. pMP179+SCR-LNA	0.05328	0.04984	0.003441	0.004141	312	185	0.831	772
0.038	0.072	0.038	0.107			pMP179 vs. pMP179+CTT-LNA	0.05328	0.05876	-0.005483	0.006163	312	63	0.8895	772
0.049	0.061	0.029	0.043			pMP179 vs. pMP179+GAA-LNA	0.05328	0.07601	-0.02274	0.00395	312	216	5.756	772
0.035	0.039	0.081	0.045
0.035	0.05	0.047	0.077
0.053	0.053	0.077	0.059
0.039	0.042	0.025	0.041
0.0555	0.032	0.153	0.036			Number of families	1
0.0555	0.068	0.054	0.484			Number of comparisons per family	3
0.042	0.051	0.038	0.028			Alpha	0.05
0.04	0.113	0.036	0.04
0.084	0.062	0.051	0.048			Uncorrected Fisher's LSD	Mean Diff,	Significant?	Summary	Individual P Value
0.057	0.038	0.046	0.056
0.057	0.041	0.049	0.053			pMP179+CTT-LNA vs. pMP179	0.005483	No	ns	0.374
0.057	0.059	0.073	0.075			pMP179+CTT-LNA vs. pMP179+SCR-LNA	0.008924	No	ns	0.1708
0.022	0.036	0.102	0.053			pMP179+CTT-LNA vs. pMP179+GAA-LNA	-0.01725	Yes	**	0.0071
0.083	0.053	0.023	0.054
0.042	0.033	0.016	0.048
0.078	0.074	0.056	0.047			Test details	Mean 1	Mean 2	Mean Diff,	SE of diff,	n1	n2	t	DF
0.034	0.057	0.036	0.115
0.046	0.047		0.061			pMP179+CTT-LNA vs. pMP179	0.05876	0.05328	0.005483	0.006163	63	312	0.8895	772
0.086	0.09		0.052			pMP179+CTT-LNA vs. pMP179+SCR-LNA	0.05876	0.04984	0.008924	0.006509	63	185	1.371	772
0.071	0.054		0.051			pMP179+CTT-LNA vs. pMP179+GAA-LNA	0.05876	0.07601	-0.01725	0.006389	63	216	2.7	772
0.033	0.065		0.196
0.04	0.13		0.053
0.061	0.024		0.06
0.047	0.049		0.057
0.053	0.036		0.165
0.071	0.023		0.053
0.018	0.103		0.062
0.113	0.023		0.075
0.027	0.063		0.034
0.095	0.068		0.041
0.02	0.053		0.0685
0.082	0.041		0.0685
0.094	0.098		0.055
0.027	0.07		0.041
0.034	0.037		0.07
0.027	0.106		0.07
0.031	0.024		0.081
0.037	0.11		0.049
0.029	0.04		0.049
0.132	0.036		0.17
0.069	0.032		0.077
0.046	0.042		0.077
0.038	0.0375		0.042
0.04	0.0375		0.149
0.038	0.106		0.046
0.035	0.034		0.032
0.037	0.063		0.056
0.033	0.037		0.048
0.036	0.038		0.049
0.036	0.065		0.051
0.043	0.117		0.145
0.037	0.0515		0.04
0.035	0.0515		0.12
0.058	0.123		0.029
0.113	0.077		0.095
0.145	0.046		0.043
0.025	0.035		0.046
0.017	0.0515		0.041
0.094	0.0515		0.108
0.062	0.051		0.055
0.068	0.021		0.088
0.021	0.037		0.05
0.081	0.129		0.049
0.011	0.048		0.062
0.023	0.035		0.065
0.057	0.051		0.323
0.04	0.027		0.044
0.032	0.045		0.048
0.032	0.052		0.044
0.049	0.022		0.111
0.04	0.031		0.049
0.044	0.038		0.06
0.061	0.134		0.025
0.078	0.072		0.033
0.039	0.021		0.025
0.022	0.033		0.05
0.089	0.04		0.082
0.028	0.036		0.044
0.017	0.034		0.04
0.154	0.061		0.1
0.031	0.032		0.049
0.065	0.031		0.123
0.037	0.03		0.049
0.04	0.037		0.047
0.0595	0.059		0.048
0.0595	0.039		0.041
0.06	0.071		0.042
0.046	0.024		0.04
0.035	0.037		0.082
0.046	0.021		0.088
0.067	0.039		0.047
0.17	0.028		0.063
0.041	0.036		0.058
0.045	0.035		0.073
0.045	0.035		0.07
0.036	0.037		0.059
0.053	0.028		0.34
0.07	0.035		0.04
0.038	0.028		0.045
0.095	0.059		0.241
0.06	0.05		0.045
0.058	0.042		0.107
0.07	0.055		0.044
0.041	0.035		0.056
0.1	0.081		0.067
0.019	0.043		0.027
0.017	0.036		0.043
0.039	0.131		0.081
0.034	0.03		0.2
0.06	0.079		0.038
0.033	0.036		0.044
0.075	0.039		0.046
0.036	0.065		0.057
0.056	0.029		0.057
0.033	0.031		0.164
0.049	0.034		0.044
0.036	0.0836667		0.046
0.018	0.0836667		0.06
0.036	0.0836667		0.045
0.039	0.066		0.046
0.036	0.03		0.105
0.033	0.03		0.052
0.105	0.027		0.097
0.04	0.019		0.048
0.038	0.028		0.049
0.036	0.013		0.045
0.063	0.033		0.048
0.059	0.035		0.052
0.07	0.037		0.034
0.051	0.034		0.085
0.05	0.054		0.041
0.05	0.034		0.044
0.07	0.074		0.026
0.078	0.123		0.152
0.056	0.028		0.048
0.041	0.086		0.03
0.092	0.111		0.111
0.099	0.03		0.061
0.07	0.016		0.046
0.09			0.064
0.127			0.043
0.063			0.231
0.046			0.055
0.084			0.05
0.025			0.084
0.101			0.058
0.031			0.117
0.079			0.056
0.047			0.046
0.091			0.047
0.046			0.041
0.064			0.134
0.038			0.04
0.094			0.084
0.048			0.048
0.045			0.065
0.043			0.059
0.05			0.07
0.041			0.071
0.037			0.061
0.024			0.337
0.047			0.044
0.163			0.047
0.036			0.24
0.023			0.044
0.035			0.105
0.085			0.047
0.03			0.056
0.156			0.048
0.035			0.075
0.051
0.098
0.039
0.047
0.045
0.048
0.05
0.203
0.039
0.03
0.054
0.081
0.138
0.024
0.05
0.072
0.04
0.087
0.036
0.041
0.041
0.043
0.033
0.033
0.036
0.088
0.045
0.034
0.071
0.114
0.024
0.062
0.061
0.137
0.037
0.039
0.032
0.062
0.062
0.07
0.084
0.025
0.047
0.03
0.148
0.089
0.056
0.047
0.037
0.056
0.056
0.03
0.045
0.037
0.048
0.054
0.038
0.038
0.039
0.09
0.024
0.063
0.052
0.029
0.036
0.027
0.057
0.037
0.07
0.062
0.039
0.054
0.063
0.032
0.104
0.043
0.043
0.028
0.043
0.07
0.038
0.037
0.039
0.038
0.023
0.023
0.027
0.046
0.049
0.064
0.026
0.06
0.037
0.045
0.047
0.032

## Sheet: pSPL3
RAW DATA (area measurements)						Ordinary one-way ANOVA multicomparison test
pSPL3	pSPL3+SCR-LNA	pSPL3+CTT-LNA	pSPL3+GAA-LNA			Table Analyzed	pSPL3
0.02	0.017	0.017	0.02
0.019	0.029	0.017	0.009			ANOVA summary
0.033	0.012	0.011	0.011			F	0.9921
0.036	0.034	0.042	0.014			P value	0.3961
0.023	0.014	0.02	0.009			P value summary	ns
0.019	0.018	0.012	0.013			Are differences among means statistically significant? (P < 0.05)	No
0.02	0.014	0.019	0.047			R square	0.005036
0.015	0.03	0.03	0.003
0.025	0.017	0.015	0.018			Brown-Forsythe test
0.012	0.006	0.016	0.015			F (DFn, DFd)	2,640 (3, 588)
0.022	0.012	0.013	0.013			P value	0.0487
0.016	0.018	0.012	0.029			P value summary	*
0.017	0.032	0.014	0.014			Significantly different standard deviations? (P < 0.05)	Yes
0.029	0.052	0.017	0.01
0.012	0.013	0.018	0.014			Bartlett's test
0.012	0.015	0.015	0.046			Bartlett's statistic (corrected)	18.57
0.011	0.012	0.041	0.009			P value	0.0003
0.012	0.023	0.015	0.01			P value summary	***
0.009	0.013	0.072	0.025			Significantly different standard deviations? (P < 0.05)	Yes
0.011	0.028	0.025	0.019
0.017	0.043	0.013	0.008			ANOVA table	SS	DF	MS	F (DFn, DFd)	P value
0.007	0.013	0.019	0.013			Treatment (between columns)	0.000316	3	0.0001053	F (3, 588) = 0,9921	P = 0,3961
0.009	0.028	0.028	0.017			Residual (within columns)	0.06244	588	0.0001062
0.011	0.013	0.019	0.012			Total	0.06275	591
0.01	0.016	0.01	0.013
0.011	0.01	0.015	0.017			Data summary
0.013	0.015	0.015	0.02			Number of treatments (columns)	4
0.011	0.014	0.012	0.016			Number of values (total)	592
0.012	0.038	0.013	0.01
0.011	0.029	0.016	0.013
0.012	0.022	0.016	0.014			Number of families	1
0.011	0.012	0.02	0.017			Number of comparisons per family	3
0.008	0.039	0.008	0.012			Alpha	0.05
0.012	0.013	0.011	0.019
0.02	0.041	0.013	0.015			Uncorrected Fisher's LSD	Mean Diff,	95% CI of diff,	Significant?	Summary	Individual P Value
0.013	0.014	0.018	0.011
0.023	0.014	0.021	0.016			pSPL3 vs. pSPL3+SCR-LNA	-0.0008344	-0,003130 to 0,001461	No	ns	0.4756
0.016	0.018	0.018	0.011			pSPL3 vs. pSPL3+CTT-LNA	0.0005496	-0,001859 to 0,002958	No	ns	0.6542
0.016	0.016	0.008	0.011			pSPL3 vs. pSPL3+GAA-LNA	0.001124	-0,001164 to 0,003412	No	ns	0.335
0.014	0.017	0.019	0.011
0.015	0.015	0.015	0.015
0.014	0.015	0.011	0.012			Test details	Mean 1	Mean 2	Mean Diff,	SE of diff,	n1	n2	t	DF
0.013	0.007	0.006	0.028
0.013	0.022	0.015	0.016			pSPL3 vs. pSPL3+SCR-LNA	0.01897	0.01981	-0.0008344	0.001169	159	152	0.7138	588
0.033	0.035	0.013	0.01			pSPL3 vs. pSPL3+CTT-LNA	0.01897	0.01843	0.0005496	0.001226	159	127	0.4482	588
0.015	0.013	0.013	0.033			pSPL3 vs. pSPL3+GAA-LNA	0.01897	0.01785	0.001124	0.001165	159	154	0.9649	588
0.066	0.017	0.014	0.01
0.008	0.013	0.013	0.014
0.053	0.014	0.009	0.014
0.041	0.012	0.013	0.017
0.022	0.015	0.035	0.01
0.02	0.016	0.02	0.014
0.023	0.015	0.016	0.008
0.024	0.017	0.014	0.012
0.034	0.015	0.012	0.017
0.016	0.012	0.02	0.017
0.048	0.014	0.014	0.013
0.019	0.032	0.028	0.016
0.038	0.003	0.017	0.018
0.014	0.014	0.013	0.014
0.041	0.016	0.017	0.016
0.014	0.013	0.012	0.016
0.06	0.013	0.018	0.038
0.015	0.011	0.022	0.014
0.017	0.014	0.016	0.049
0.018	0.029	0.018	0.015
0.013	0.012	0.018	0.023
0.013	0.011	0.016	0.02
0.032	0.011	0.017	0.016
0.019	0.016	0.027	0.018
0.02	0.014	0.017	0.018
0.018	0.009	0.016	0.017
0.013	0.013	0.013	0.036
0.022	0.032	0.014	0.014
0.011	0.015	0.01	0.016
0.021	0.014	0.014	0.01
0.015	0.015	0.016	0.014
0.018	0.022	0.016	0.03
0.017	0.018	0.014	0.02
0.016	0.002	0.017	0.021
0.018	0.035	0.016	0.015
0.011	0.019	0.014	0.018
0.049	0.065	0.014	0.013
0.023	0.073	0.014	0.028
0.017	0.029	0.018	0.014
0.019	0.031	0.017	0.022
0.038	0.013	0.018	0.015
0.014	0.012	0.016	0.033
0.012	0.014	0.036	0.039
0.029	0.035	0.014	0.016
0.048	0.019	0.017	0.017
0.008	0.044	0.015	0.016
0.033	0.016	0.012	0.015
0.031	0.015	0.014	0.028
0.014	0.012	0.029	0.012
0.012	0.027	0.011	0.042
0.012	0.016	0.022	0.015
0.045	0.017	0.017	0.016
0.011	0.043	0.011	0.011
0.012	0.014	0.016	0.017
0.013	0.036	0.015	0.013
0.013	0.059	0.018	0.015
0.023	0.01	0.018	0.04
0.021	0.02	0.059	0.029
0.017	0.016	0.019	0.012
0.01	0.013	0.017	0.019
0.007	0.014	0.019	0.035
0.009	0.006	0.013	0.01
0.016	0.016	0.023	0.017
0.013	0.014	0.014	0.016
0.006	0.016	0.033	0.014
0.012	0.017	0.022	0.014
0.012	0.013	0.016	0.03
0.014	0.015	0.018	0.021
0.012	0.015	0.015	0.01
0.007	0.02	0.016	0.013
0.038	0.016	0.012	0.015
0.013	0.014	0.037	0.014
0.006	0.012	0.018	0.015
0.013	0.027	0.063	0.035
0.006	0.036	0.022	0.016
0.027	0.028	0.036	0.037
0.004	0.013	0.013	0.016
0.012	0.014	0.031	0.018
0.02	0.031	0.015	0.011
0.01	0.015	0.012	0.015
0.012	0.013	0.013	0.013
0.007	0.015		0.012
0.008	0.018		0.014
0.019	0.019		0.024
0.009	0.013		0.014
0.022	0.032		0.009
0.007	0.02		0.012
0.027	0.015		0.031
0.017	0.014		0.021
0.013	0.014		0.017
0.034	0.016		0.016
0.009	0.028		0.01
0.013	0.032		0.024
0.009	0.018		0.012
0.011	0.014		0.019
0.025	0.059		0.016
0.017	0.013		0.026
0.012	0.014		0.029
0.016	0.013		0.016
0.043	0.01		0.016
0.022	0.049		0.018
0.018	0.016		0.011
0.016	0.013		0.028
0.037	0.014		0.01
0.023	0.013		0.028
0.024	0.011		0.02
0.023			0.021
0.018			0.007
0.019
0.023
0.019
0.037
0.026
